# Supplementary material for: Glucose transporters and sodium glucose co-transporters cooperatively import glucose into energy-demanding organs in carcinogenic liver fluke Clonorchis sinensis
Source: PLoS Negl Trop Dis. 2024 Jul 5;18(7):e0012315. doi: 10.1371/journal.pntd.0012315 (PMC11253919; doi:10.1371/journal.pntd.0012315)
Supplement: S1 Data — (XLSX) [file pntd.0012315.s015.xlsx]

## Sheet: 1. G1
	Cs_ACTB	Cs_CAPS	Cs_PGK	Ref. Ct 평균	G1	ΔCt (Avg. G1 - Avg. Ct 합)	G1 ΔΔCt (Avg. ΔCt_exp - Avg. ΔCt_cont)	G1 2^(-ΔΔCt)
Mc1	23.65	25.97	28.77	26.13	30.29	4.16	0.113333	0.92445
Mc2	23.11	25.22	29.56	25.9633	30.91	4.94667	-0.673333	1.59475
Mc3	23.05	25.52	29.06	25.8767	29.59	3.71333	0.56	0.678302
mc 평균				25.99		4.27333	0	1
표준편차				0.128755		0.624429	0.624429	0.474303
Ad1	20.87	24.17	29.76	24.9333	27.64	2.70667	-1.56667	2.9622
Ad2	21.6	24.62	30.87	25.6967	28.03	2.33333	-1.94	3.83706
Ad3	21.42	24.81	29.97	25.4	27.52	2.12	-2.15333	4.44854
ad 평균				25.3433		2.38667	-1.88667	3.74927
표준편차				0.384809		0.296947	0.296947	0.747054
	Cs_PGK	Ref. Ct 평균	G1	ΔCt (Avg. G1 - Avg. Ct 합)	G1 ΔΔCt (Avg. ΔCt_exp - Avg. ΔCt_cont)	G1 2^(-ΔΔCt)
Mc1	28.77	28.77	30.29	1.52	-0.386667	1.30737
Mc2	29.56	29.56	30.91	1.35	-0.216667	1.16205
Mc3	29.06	29.06	29.59	0.53	0.603333	0.658231
mc 평균		29.13		1.13333	0	1
표준편차		0.399625		0.529371	0.529371	0.340668
Ad1	29.76	29.76	27.64	-2.12	-3.25333	9.53566
Ad2	30.87	30.87	28.03	-2.84	-3.97333	15.707
Ad3	29.97	29.97	27.52	-2.45	-3.58333	11.9865
ad 평균		30.2		-2.47	-3.60333	12.4097
표준편차		0.589661		0.360416	0.360416	3.10735

## Sheet: 2. G2
	Cs_ACTB	Cs_CAPS	Cs_PGK	Ref. Ct 평균	G2	ΔCt (Avg. G2 - Avg. Ct 합)	G2 ΔΔCt (Avg. ΔCt_exp - Avg. ΔCt_cont)	G2 2^(-ΔΔCt)
Mc1	23.65	25.97	28.77	26.13	31.79	5.66	1.01	0.496546
Mc2	23.11	25.22	29.56	25.9633	30.28	4.31667	-0.333333	1.25992
Mc3	23.05	25.52	29.06	25.8767	31.88	6.00333	-0.676667	1.59844
mc 평균				25.99		5.32667	2.96059e-16	1
표준편차				0.128755		0.891372	0.891372	0.564434
Ad1	20.87	24.17	29.76	24.9333	28.51	3.57667	-1.75	3.36359
Ad2	21.6	24.62	30.87	25.6967	28.57	2.87333	-2.45333	5.4768
Ad3	21.42	24.81	29.97	25.4	28.48	3.08	-2.24667	4.74585
ad 평균				25.3433		3.17667	-2.15	4.52875
표준편차				0.384809		0.361494	0.361494	1.07321
	Cs_PGK	Ref. Ct 평균	G2	ΔCt (Avg. G2 - Avg. Ct 합)	G2 ΔΔCt (Avg. ΔCt_exp - Avg. ΔCt_cont)	G2 2^(-ΔΔCt)
Mc1	28.77	28.77	31.79	3.02	-0.833333	1.7818
Mc2	29.56	29.56	30.28	0.72	1.46667	0.361817
Mc3	29.06	29.06	31.88	2.82	-0.633333	1.55114
mc 평균		29.13		2.18667	0	1
표준편차		0.399625		1.2741	1.2741	0.76202
Ad1	29.76	29.76	28.51	-1.25	-3.43667	10.8278
Ad2	30.87	30.87	28.57	-2.3	-4.48667	22.4193
Ad3	29.97	29.97	28.48	-1.49	-3.67667	12.7875
ad 평균		30.2		-1.68	-3.86667	15.3449
표준편차		0.589661		0.550182	0.550182	6.20447

## Sheet: 3. G3
	Cs_ACTB	Cs_CAPS	Cs_PGK	Ref. Ct 평균	G3	ΔCt (Avg. G3 - Avg. Ct 합)	G3 ΔΔCt (Avg. ΔCt_exp - Avg. ΔCt_cont)	G3 2^(-ΔΔCt)
Mc1	23.65	25.97	28.77	26.13	31.54	5.41	-1.21333	2.31873
Mc2	23.11	25.22	29.56	25.9633	31.76	5.79667	-0.826667	1.77358
Mc3	23.05	25.52	29.06	25.8767	31.42	5.54333	-1.08	2.11404
mc 평균				25.99		5.58333	-1.04	2.06878
표준편차				0.128755		0.196412	0.196412	0.275375
Ad1	20.87	24.17	29.76	24.9333	31.96	7.02667	-0.403333	1.32256
Ad2	21.6	24.62	30.87	25.6967	31.93	6.23333	0.39	0.76313
Ad3	21.42	24.81	29.97	25.4	32.01	6.61	0.0133333	0.990801
ad 평균				25.3433		6.62333	2.96059e-16	1
표준편차				0.384809		0.396835	0.396835	0.281325
	Cs_PGK	Ref. Ct 평균	G3	ΔCt (Avg. G3 - Avg. Ct 합)	G3 ΔΔCt (Avg. ΔCt_exp - Avg. ΔCt_cont)	G3 2^(-ΔΔCt)
Mc1	28.77	28.77	31.54	2.77	-0.326667	1.25411
Mc2	29.56	29.56	31.76	2.2	0.243333	0.844791
Mc3	29.06	29.06	31.42	2.36	0.0833333	0.943874
mc 평균		29.13		2.44333	0	1
표준편차		0.399625		0.293995	0.293995	0.213545
Ad1	29.76	29.76	31.96	2.2	-0.243333	1.18372
Ad2	30.87	30.87	31.93	1.06	-1.38333	2.6087
Ad3	29.97	29.97	32.01	2.04	-0.403333	1.32256
ad 평균		30.2		1.76667	-0.676667	1.705
표준편차		0.589661		0.617198	0.617198	0.785707

## Sheet: 4. G4
	Cs_ACTB	Cs_CAPS	Cs_PGK	Ref. Ct 평균	G4	ΔCt (Avg. G4 - Avg. Ct 합)	G4 ΔΔCt (Avg. ΔCt_exp - Avg. ΔCt_cont)	G4 2^(-ΔΔCt)
Mc1	23.65	25.97	28.77	26.13	29.5	3.37	-0.463333	1.37872
Mc2	23.11	25.22	29.56	25.9633	28.47	2.50667	0.4	0.757858
Mc3	23.05	25.52	29.06	25.8767	28.72	2.84333	0.0633333	0.95705
mc 평균				25.99		2.90667	0	1
표준편차				0.128755		0.435137	0.435137	0.317007
Ad1	20.87	24.17	29.76	24.9333	26.7	1.76667	-1.14	2.20381
Ad2	21.6	24.62	30.87	25.6967	27.25	1.55333	-1.35333	2.55502
Ad3	21.42	24.81	29.97	25.4	26.89	1.49	-1.41667	2.66968
ad 평균				25.3433		1.60333	-1.30333	2.47617
표준편차				0.384809		0.144952	0.144952	0.242737
	Cs_PGK	Ref. Ct 평균	G4	ΔCt (Avg. G4 - Avg. Ct 합)	G4 ΔΔCt (Avg. ΔCt_exp - Avg. ΔCt_cont)	G4 2^(-ΔΔCt)
Mc1	28.77	28.77	29.5	0.73	-0.963333	1.94981
Mc2	29.56	29.56	28.47	-1.09	0.856667	0.552227
Mc3	29.06	29.06	28.72	-0.34	0.106667	0.928731
mc 평균		29.13		-0.233333	0	1
표준편차		0.399625		0.914677	0.914677	0.723141
Ad1	29.76	29.76	26.7	-3.06	-2.82667	7.09433
Ad2	30.87	30.87	27.25	-3.62	-3.38667	10.459
Ad3	29.97	29.97	26.89	-3.08	-2.84667	7.19336
ad 평균		30.2		-3.25333	-3.02	8.24888
표준편차		0.589661		0.3177	0.3177	1.91462

## Sheet: 5. SGLT
	Cs_ACTB	Cs_CAPS	Cs_PGK	Ref. Ct 평균	SGLT	ΔCt (Avg. S - Avg. Ct 합)	S ΔΔCt (Avg. ΔCt_exp - Avg. ΔCt_cont)	S 2^(-ΔΔCt)
Mc1	23.65	25.97	28.77	26.13	34.05	7.92	-0.153333	1.11214
Mc2	23.11	25.22	29.56	25.9633	33.28	7.31667	0.45	0.732043
Mc3	23.05	25.52	29.06	25.8767	33.94	8.06333	-0.296667	1.2283
mc 평균				25.99		7.76667	0	1
표준편차				0.128755		0.396246	0.396246	0.259564
Ad1	20.87	24.17	29.76	24.9333	25.54	0.196667	-7.57	190.019
Ad2	21.6	24.62	30.87	25.6967	25.69	0.346667	-7.42	171.255
Ad3	21.42	24.81	29.97	25.4	25.61	0.266667	-7.5	181.019
ad 평균				25.3433		0.27	-7.49667	180.764
표준편차				0.384809		0.0750555	0.0750555	9.38474
	Cs_PGK	Ref. Ct 평균	SGLT	ΔCt (Avg. S - Avg. Ct 합)	S ΔΔCt (Avg. ΔCt_exp - Avg. ΔCt_cont)	S 2^(-ΔΔCt)
Mc1	28.77	28.77	34.05	5.28	-0.653333	1.5728
Mc2	29.56	29.56	33.28	3.72	0.906667	0.533416
Mc3	29.06	29.06	33.94	4.88	-0.253333	1.19196
mc 평균		29.13		4.62667	-2.96059e-16	1
표준편차		0.399625		0.810267	0.810267	0.525838
Ad1	29.76	29.76	25.54	-4.22	-8.84667	460.375
Ad2	30.87	30.87	25.69	-5.18	-9.80667	895.573
Ad3	29.97	29.97	25.61	-4.36	-8.98667	507.29
ad 평균		30.2		-4.58667	-9.21333	621.079
표준편차		0.589661		0.518588	0.518588	238.873

## Sheet: 6. G1234S
	G3_x000D_ 2^(-ΔΔCt)			G2_x000D_ 2^(-ΔΔCt)			G4 2^(-ΔΔCt)			G1 2^(-ΔΔCt)			S 2^(-ΔΔCt)
	G3_x000D_			G2			G4			G1			SGLT
Metacercaria	2.0688		Metacercaria	1		Metacercaria	1		Metacercaria	1		Metacercaria	1
Adult	1		Adult	4.5288		Adult	2.4762		Adult	3.7493		Adult	183.354
	2.0688			4.5288			2.4762			3.7493			183.354
	G3			G2			G4			G1			SGLT
mc 표준편차	0.2754		mc 표준편차	0.5644		mc 표준편차	0.317		mc 표준편차	0.4743		mc 표준편차	0.2596
ad 표준편차	0.2813		ad 표준편차	1.0732		ad 표준편차	0.2427		ad 표준편차	0.7471		ad 표준편차	38.1219

## Sheet: 7. Ad
	Cs_ACTB	Cs_CAPS	Cs_PGK	Reference average	Adult	Ct(Avg.Ad-Avg.Ct R)	Adult △△Ct(Avg.△Ct_exp-Avg.△Ct_cont)	Ad 2^(-△△Ct)
G3-Ad1	20.87	24.17	29.76	24.9333	31.96	7.02667	-0.403333	1.32256
G3-Ad2	21.6	24.62	30.87	25.6967	31.93	6.23333	0.39	0.76313
G3-Ad3	21.42	24.81	29.97	25.4	32.01	6.61	0.0133333	0.990801
G3-Ad avg.				25.3433	31.9667	6.62333	2.96059e-16	1
G3-Ad SD				0.384809		0.396835	0.396835	0.281325
G2-Ad1	20.87	24.17	29.76	24.9333	28.51	3.57667	-3.04667	8.26301
G2-Ad2	21.6	24.62	30.87	25.6967	28.57	2.87333	-3.75	13.4543
G2-Ad3	21.42	24.81	29.97	25.4	28.48	3.08	-3.54333	11.6587
G2-Ad avg.				25.3433	28.52	3.17667	-3.44667	10.9031
G2-Ad SD				0.384809		0.361494	0.361494	2.63644
G4-Ad1	20.87	24.17	29.76	24.9333	26.7	1.76667	-4.85667	28.9736
G4-Ad2	21.6	24.62	30.87	25.6967	27.25	1.55333	-5.07	33.5909
G4-Ad3	21.42	24.81	29.97	25.4	26.89	1.49	-5.13333	35.0984
G4-Ad avg.				25.3433	26.9467	1.60333	-5.02	32.4467
G4-Ad SD				0.384809		0.144952	0.144952	3.19128
G1-Ad1	20.87	24.17	29.76	24.9333	27.64	2.70667	-3.91667	15.102
G1-Ad2	21.6	24.62	30.87	25.6967	28.03	2.33333	-4.29	19.5622
G1-Ad3	21.42	24.81	29.97	25.4	27.52	2.12	-4.50333	22.6798
G1-Ad avg.				25.3433	27.73	2.38667	-4.23667	18.8523
G1-Ad SD				0.384809		0.296947	0.296947	3.80866
S-Ad1	20.87	24.17	29.76	24.9333	25.54	0.606667	-6.01667	64.7436
S-Ad2	21.6	24.62	30.87	25.6967	25.69	-0.00666667	-6.63	99.0442
S-Ad3	21.42	24.81	29.97	25.4	25.61	0.21	-6.41333	85.2326
S-Ad avg.				25.3433	25.6133	0.27	-6.35333	81.7606
S-Ad SD				0.384809		0.311038	0.311038	17.2582
Adults 2^(-△△Ct)
	Ct ratio in Ad	Stdev
GTP1	18.85	3.81
GTP2	10.9	2.64
GTP3	1	0.28
GTP4	32.45	3.19
SGLT	81.76	17.26

## Sheet: 8. Mc
	Cs_ACTB	Cs_CAPS	Cs_PGK	Reference average	Mc	Ct(Avg.Mc-Avg.Ct R)	Mc △△Ct(Avg.△Ct_exp-Avg.△Ct_cont)	Mc 2^(-△△Ct)
G3-MC1	23.65	25.97	28.77	26.13	31.54	5.41	0.173333	0.886791
G3-MC2	23.11	25.22	29.56	25.9633	31.76	5.79667	-0.213333	1.15936
G3-MC3	23.05	25.52	29.06	25.8767	31.42	5.54333	0.04	0.972655
G3-MC avg.				25.99	31.5733	5.58333	2.96059e-16	1
G3-MC SD				0.128755		0.196412	0.196412	0.139361
G2-MC1	23.65	25.97	28.77	26.13	31.79	5.66	0.0766667	0.948246
G2-MC2	23.11	25.22	29.56	25.9633	31.28	5.31667	-0.266667	1.20303
G2-MC3	23.05	25.52	29.06	25.8767	31.88	6.00333	0.42	0.747425
G2-MC avg.				25.99	31.65	5.66	0.0766667	0.948246
G2-MC SD				0.128755		0.343333	0.343333	0.228332
G4-MC1	23.65	25.97	28.77	26.13	29.5	3.37	-2.21333	4.63746
G4-MC2	23.11	25.22	29.56	25.9633	28.47	2.50667	-3.07667	8.43663
G4-MC3	23.05	25.52	29.06	25.8767	28.72	2.84333	-2.74	6.6807
G4-MC avg.				25.99	28.8967	2.90667	-2.67667	6.39377
G4-MC SD				0.128755		0.435137	0.435137	1.9014
G1-MC1	23.65	25.97	28.77	26.13	30.29	4.16	-1.42333	2.68204
G1-MC2	23.11	25.22	29.56	25.9633	30.91	4.94667	-0.636667	1.55473
G1-MC3	23.05	25.52	29.06	25.8767	29.59	3.71333	-1.87	3.65533
G1-MC avg.				25.99	30.2633	4.27333	-1.31	2.47942
G1-MC SD				0.128755		0.624429	0.624429	1.05124
S-MC1	23.65	25.97	28.77	26.13	34.05	7.92	2.33667	0.197967
S-MC2	23.11	25.22	29.56	25.9633	33.28	7.31667	1.73333	0.300756
S-MC3	23.05	25.52	29.06	25.8767	33.94	8.06333	2.48	0.179244
S-MC avg.				25.99	33.7567	7.76667	2.18333	0.220166
S-MC SD				0.128755		0.396246	0.396246	0.0654233
Metacercariae 2^(-△△Ct)
	Ct ratio in Mc	Stdev
GTP1	2.48	1.05
GTP2	0.95	0.23
GTP3	1	0.14
GTP4	6.39	1.9
SGLT	0.22	0.07

## Sheet: 9. Final summary
The following result is the final summary of the relative expression ratio of all the transporters at the two development stages.
1. The calculation is based on the relative ratios of all the transporters at adults stage and metacercariae stage, respectively. The ratio at each stage is calculated separately, and the biggest Ct value, which means the lowest expression level, is designated as the stardard - 1 in each group.(Based on [7. Ad] & [8. Mc])
2. So, the least expression at adult stage is selected as the standard of all the summary result (CsGTP3 --> 1). Because for CsGTP3, the relative ratio in adults and metacercariae is 1:2.1 (based on the data in [3. G3]), all the following calculation for metacercariae data in the final summary figure is normalized by 2.1 times.
	The final normalized result		Ratio			STDEV
			Adults	Metacercariae		Adults	Metacercariae
		CsGTP1	18.9	5.2		3.81	2.205
		CsGTP2	10.9	2		2.64	0.483
		CsGTP3	1	2.1		0.28	0.294
		CsGTP4	32.5	13.4		3.19	3.99
		CsSGLT	81.8	0.46		17.26	0.147
	From [7.Ad]	Adults	2^(-△△Ct)
			Ct ratio	STDEV
		CsGTP1	18.9	3.81
		CsGTP2	10.9	2.64
		CsGTP3	1	0.28
		CsGTP4	32.5	3.19
		CsSGLT	81.8	17.26
	From [8.Mc]	Mc	2^(-△△Ct)			Mc
		Original	Ct ratio	STDEV		Normalized	Ct ratio	STDEV
		CsGTP1	2.48	1.05		GTP1	5.208	2.205
		CsGTP2	0.95	0.23		GTP2	1.995	0.483
		CsGTP3	1	0.14		GTP3	2.1	0.294
		CsGTP4	6.39	1.9		GTP4	13.419	3.99
		CsSGLT	0.22	0.07		SGLT	0.462	0.147
						*** Normalization based on the data in 3. G3
