# Supplementary material for: Glucose transporters and sodium glucose co-transporters cooperatively import glucose into energy-demanding organs in carcinogenic liver fluke Clonorchis sinensis
Source: PLoS Negl Trop Dis. 2024 Jul 5;18(7):e0012315. doi: 10.1371/journal.pntd.0012315 (PMC11253919; doi:10.1371/journal.pntd.0012315)
Supplement: S2 Data — (XLSX) [file pntd.0012315.s016.xlsx]

## Sheet: Os
2012. 01. 09.		2 mM
(-)	1	0.02
	2	0.01			2 mM NBDG
	3	0.02				OS
					1.25	2.8075
5 min	1	3.19	17.895		2.5	14.47
	3	32.6			5	13.2667
					10	30.8612
10 min	2	186.5	98.315		20	15.7312
	4	10.13			40	18.7433
20 min	4	3.34
40 min	1	80.46	34.5367
	3	20.03
	4	3.12
2012. 02. 15.		2 mM
(-)	1	0.02
5 min	3	11.07	25.37
	5	39.67
10 min	1	39.21	16.33
	2	9.71
	4	0.07
20 min	4	45.44	30.29
	5	15.14
2012. 02. 21.		2 mM
(-)		0.02
5 min	2	1.06	16.31
	3	31.56
10 min	2	9.6	7.985
	5	6.37
20 min	1	17.34	20.53
	4	23.72
40 min	1	8.11	6.48333
	2	2.57
	4	8.77
2012. 02. 28.		2 mM
(-)		0.01
5 min	1	1.48	1.555
	4	1.63
10 min	1	0	0.815
	4	1.63
20 min	1	25.58	8.765
	3	0.29
	5	8.91
	7	0.28
40 min	1	0.05	15.21
	2	18.21
	7	0.67
	3	41.91
2012. 03. 09.		2 mM
(-)		0.01
1.25 min	1	0.3	2.8075
	4	3.46
	5	1.67
	6	5.8
2.5 min	1	19.5	14.47
	2	19.95
	6	3.96
5 min	2	10.04	5.20333
	3	1.7
	4	3.87

## Sheet: Vs
2012. 01. 09.		2 mM
(-)	1	0.01		2 mM NBDG
	2	0.01			VS
	3	0.01		1.25	5.7525
				2.5	7.07
5 min	1	23.22	28.89	5	26.6333
	3	34.56		10	57.9775
				20	42.4138
10 min	2	1.33	20.05	40	44.1022
	4	38.77
20 min	4	0.19
40 min	2	33.6	27.285
	3	20.97
2012. 02. 15.		2 mM
(-)	1	0.01
5 min	3	36.59	66.145
	5	95.7
10 min	1	120.44	48.51
	2	20.61
	4	4.48
20 min	4	45.74	34.115
	5	22.49
2012. 02. 21.		2 mM
(-)		0.01
5 min	2	9.82	32.035
	3	54.25
10 min	2	45.66	28.835
	5	12.01
20 min	1	29.6	23.365
	4	17.13
40 min	1	45.58	26.8967
	2	14.96
	4	20.15
2012. 02. 28.		2 mM
(-)		0.04
5 min	1	2.18	3.01
	4	3.84
10 min	1	190.07	134.515
	4	78.96
20 min	1	197.63	111.985
	3	12.39
	5	189.19
	7	48.73
40 min	1	159	78.125
	2	23.39
	7	117.53
	3	12.58
2012. 03. 09.		2 mM
(-)		0.01
1.25 min	1	5.06	5.7525
	4	1.59
	5	16.19
	6	0.17
2.5 min	1	5.33	7.06667
	2	15.37
	6	0.5
5 min	2	0.32	3.08667
	3	4.59
	4	4.35

## Sheet: An
2012. 01. 09.		2 mM
(-)	1	0.01			2 mM NBDG
	2	0.01				ANT
	3	0.01			1.25	2.11
					2.5	3.91
5 min	1	5.52	17.62		5	10.322
	3	29.72			10	12.2
					20	15.4612
10 min	2	22.93	15.64		40	23.1275
	4	8.35
20 min	4	0.29
40 min	2	0.9	27.525
	3	54.15
2012. 02. 15.		2 mM
(-)	1	0.02
5 min	3	9.25	15.255
	5	21.26
10 min	1	47.4	17.78
	2	5.7
	4	0.24
20 min	4	17.21	14.235
	5	11.26
2012. 02. 21.		2 mM
(-)		0.01
5 min	2	3.23	15.05
	3	26.87
10 min	2	14.23	9.535
	5	4.84
20 min	1	8.12	6.93
	4	5.74
40 min	1	8.44	9.67
	2	4.6
	4	15.97
2012. 02. 28.		2 mM
(-)		0.09
5 min	1	2.04	2.115
	4	2.19
10 min	1	3.38	5.845
	4	8.31
20 min	1	74.02	40.39
	3	0.47
	5	62.4
	7	24.67
40 min	1	56.98	32.1875
	2	10.96
	7	59.55
	3	1.26
2012. 03. 09.		2 mM
(-)		0.01
1.25 min	1	0.87	2.11
	4	0.74
	5	6.52
	6	0.31
2.5 min	1	7.06	3.91333
	2	4.24
	6	0.44
5 min	2	0.51	1.57
	3	0.92
	4	3.28

## Sheet: Mid
2012. 01. 09.		2 mM
(-)	1	0.05
	2	0.01				2 mM NBDG
	3	0.01					Mid
						1.25	2.11
5 min	1	2.65	3.145			2.5	3.91
	3	3.64				5	17.705
						10	20.3
10 min	2	5.83	8.96			20	18.9331
	4	12.09				40	26.4333
20 min	4	0.2
40 min	2	25.88	14.53
	3	3.18
2012. 02. 15.		2 mM
(-)	1	0.02
5 min	3	37.64	42.21
	5	46.78
10 min	1	40.74	17.61
	2	11.26
	4	0.83
20 min	4	69.12	51.005
	5	32.89
2012. 02. 21.		2 mM
(-)		0.02
5 min	2	1.33	32.25
	3	63.17
10 min	2	11.83	10.5
	5	9.17
20 min	1	13.6	9.82
	4	6.04
40 min	1	18.11	11.15
	2	3.29
	4	12.05
2012. 02. 28.		2 mM
(-)		0.23
5 min	1	10.03	9.35
	4	8.67
10 min	1	67.7	44.13
	4	20.56
20 min	1	98.29	46.415
	3	17.86
	5	39.53
	7	29.98
40 min	1	115.64	53.62
	2	22.59
	7	16.83
	3	59.42
2012. 03. 09.		2 mM
(-)		0.01
1.25 min	1	0.87	2.11
	4	0.74
	5	6.52
	6	0.31
2.5 min	1	7.06	3.91333
	2	4.24
	6	0.44
5 min	2	0.51	1.57
	3	0.92
	4	3.28

## Sheet: Vt
2012. 01. 09.		2 mM
(-)	1	0			2 mM NBDG
	2	0				Vt
	3	0			1.25	0.355
					2.5	1.16
5 min	1	0.46	0.72		5	3.14267
	3	0.98			10	4.08583
					20	7.39313
10 min	2	0.69	0.605		40	8.44833
	4	0.52
20 min	4	0.02
40 min	2	6.06	3.735
	3	1.41
2012. 02. 15.		2 mM
(-)	1	0
5 min	3	7.71	7.63
	5	7.55
10 min	1	9.55	6.66333
	2	7.1
	4	3.34
20 min	4	20.12	16.85
	5	13.58
2012. 02. 21.		2 mM
(-)		0
5 min	2	0.19	4.11
	3	8.03
10 min	2	2.74	3.895
	5	5.05
20 min	1	3.63	2.835
	4	2.04
40 min	1	4.29	4.76
	2	1.34
	4	8.65
2012. 02. 28.		2 mM
(-)		0.03
5 min	1	1.4	2.44
	4	3.48
10 min	1	9.96	5.18
	4	0.4
20 min	1	33.4	9.8675
	3	3.37
	5	1.35
	7	1.35
40 min	1	46.38	16.85
	2	2.77
	7	2.83
	3	15.42
2012. 03. 09.		2 mM
(-)		0
1.25 min	1	0.27	0.355
	4	0.03
	5	1.06
	6	0.06
2.5 min	1	2.91	1.16
	2	0.5
	6	0.07
5 min	2	0.08	0.813333
	3	0.94
	4	1.42

## Sheet: Sr
2012. 01. 09.		2 mM
(-)	1	0			2 mM NBDG
	2	0				Sr
	3	0.01			1.25	0.153
					2.5	3.98
5 min	1	1.14	2.24		5	20.909
	3	3.34			10	13.8121
					20	28.9794
10 min	2	4.3	2.29		40	47.0053
	4	0.28
20 min	4	0.01
40 min	2	178.24	89.93
	3	1.62
2012. 02. 15.		2 mM
(-)	1	0
5 min	3	36.19	37.375
	5	38.56
10 min	1	58.56	28.3533
	2	12.23
	4	14.27
20 min	4	44.11	50.945
	5	57.78
2012. 02. 21.		2 mM
(-)		0
5 min	2	0.73	51.185
	3	101.64
10 min	2	8.26	12.465
	5	16.67
20 min	1	13.63	8.265
	4	2.9
40 min	1	14.82	7.42333
	2	1.25
	4	6.2
2012. 02. 28.		2 mM
(-)		0.01
5 min	1	5.38	10.525
	4	15.67
10 min	1	12.14	12.14
	4	5.05
20 min	1	140.94	56.6975
	3	54.38
	5	0.05
	7	31.42
40 min	1	23.85	43.6625
	2	54.47
	7	91.33
	3	5
2012. 03. 09.		2 mM
(-)		0
1.25 min	1	0.4	0.1525
	4	0.03
	5	0.12
	6	0.06
2.5 min	1	8.72	3.98
	2	3.14
	6	0.08
5 min	2	0.09	3.22
	3	3.58
	4	5.99

## Sheet: Po
2012. 01. 09.		2 mM
(-)	1	0.01			2 mM NBDG
	2	0.01				Po
	3	0.01			1.25	0.27
					2.5	10.79
5 min	1	2.06	2.325		5	24.8153
	3	2.59			10	26.2888
					20	21.1056
10 min	2	8.16	4.245		40	63.3942
	4	0.33
20 min	4	0.02
40 min	2	137.8	110.775
	3	83.75
2012. 02. 15.		2 mM
(-)	1	0.01
5 min	3	36.42	29.19
	5	21.96
10 min	1	19.85	17.79
	2	10.93
	4	22.59
20 min	4	33.45	43.665
	5	53.88
2012. 02. 21.		2 mM
(-)		0.01
5 min	2	0.56	63.15
	3	125.74
10 min	2	10.05	10.47
	5	10.89
20 min	1	3.03	3.225
	4	3.42
40 min	1	5.04	5.28
	2	1.38
	4	9.42
2012. 02. 28.		2 mM
(-)		0.03
5 min	1	42.56	25.525
	4	8.49
10 min	1	84.91	72.65
	4	60.39
20 min	1	23.32	37.5125
	3	30.11
	5	0.05
	7	96.57
40 min	1	23.55	74.1275
	2	34.39
	7	103.9
	3	134.67
2012. 03. 09.		2 mM
(-)		0.01
1.25 min	1	0.49	0.265
	4	0.06
	5	0.38
	6	0.13
2.5 min	1	25.4	10.7867
	2	6.74
	6	0.22
5 min	2	0.19	3.88667
	3	5.35
	4	6.12

## Sheet: all
2 mM NBDG								2012. 04. 06.
	OS	VS	ANT	MID	VT	SR	POST
1.25	2.8075	5.7525	2.11	2.11	0.355	0.153	0.27
2.5	14.47	7.07	3.91	3.91	1.16	3.98	10.79
5	13.27	26.63	10.32	17.71	3.14	20.91	24.82
10	30.86	57.98	12.2	20.3	4.09	13.81	26.29
20	15.73	42.41	15.46	18.93	7.39	28.98	21.11
40	18.74	44.1	23.13	26.43	8.45	47.01	63.39

## Sheet: Final summary
2 mM NBDG								2012. 04. 06.		2 mM NBDG
	OS	VS	ANT	MID	VT	SR	POST	avg.		Time	FI
1.25	2.8075	5.7525	2.11	2.11	0.355	0.153	0.27	1.93686		1.25	1.937
2.5	14.47	7.07	3.91	3.91	1.16	3.98	10.79	6.47		2.5	6.47
5	13.27	26.63	11.32	17.71	3.14	20.91	24.82	16.8286		5	16.829
10	30.86	57.98	12.2	20.3	4.09	13.81	26.29	23.6471		10	23.647
20	15.73	42.41	15.46	18.93	7.39	28.98	21.11	21.43		20	21.43
40	18.74	44.1	23.13	26.43	8.45	47.01	63.39	33.0357	27.419	40	33.036
							24.0733
