# Supplementary material for: Glucose transporters and sodium glucose co-transporters cooperatively import glucose into energy-demanding organs in carcinogenic liver fluke Clonorchis sinensis
Source: PLoS Negl Trop Dis. 2024 Jul 5;18(7):e0012315. doi: 10.1371/journal.pntd.0012315 (PMC11253919; doi:10.1371/journal.pntd.0012315)
Supplement: S3 Data — (XLSX) [file pntd.0012315.s017.xlsx]

## Sheet: 2-NBDG
NBDG conc. Assay
							2012. 10. 16.
Groups	Worm #	Mean Intensity	Avg	Stdev		Original
(-)	1	0.03	0.0575	0.0386221		FI	Avg	Stdev
	2	0.02				Negative	0.06	0.04
	3	0.08				(+)0.5 mM	1.1	0.45
	4	0.1				(-)0.5 mM	0.53	0.43
						(+)1 mM	1.53	1.08
(+)0.5 mM	1	1.55	1.10333	0.445009		(-)1 mM	0.76	0.2
	2	1.1				(+)2 mM	9.34	1.19
	3	0.66				(-)2 mM	4.36	1.66
(-)0.5 mM	1	3.02	0.53	0.434856		Noise delected
	2	0.24				FI	Avg	Stdev
	3	1.03				Negative	0	0
	4	0.32				(+)0.5 mM	1.04	0.41
						(-)0.5 mM	0.47	0.39		0.451923
(+)1 mM	1	3.08	1.5325	1.07871		(+)1 mM	1.47	1.04
	2	0.89				(-)1 mM	0.7	0.16		0.47619	45.19
	3	1.45				(+)2 mM	9.28	1.15			47.62
	4	0.71				(-)2 mM	4.3	1.62		0.463362	46.34	46.3833
(-)1 mM	1	0.91	0.756667	0.200333			G & S	G	S
	2	24.74					Na(+)	Na(-)	1st-2nd	Stdev+	Stdev-
	3	0.53				0	0	0	0	0	0
	4	0.83				0.5	1.04	0.47	0.57	0.41	0.39
						1	1.47	0.7	0.77	1.04	0.16
(+)2 mM	1	10.48	9.34	1.19315		2	9.28	4.3	4.98	1.15	1.62
	2	8.1
	3	9.44
	4	0.77
(-)2 mM	1	3.58	4.3575	1.66073
	2	6.13
	3	2.44
	4	5.28

## Sheet: cytochalasin B
2012. 03. 22. Confocal-Inhibitor assay
Groups	Worm #	Mean Intensity	Avg	Stdev	SE		Cytochalasin B
(-)	1	0.09	0.08	0.04	0.0178885		FI	FI Avg	Stdev	TTEST
	2	0.1					Negative	0.08	0.04
	3	0.13					Positive	9.16	11.48
	4	0.05					5 μM	2.46	2.27	0.236428
	5	0.03					10 μM	2.67	1.53	0.244147
							20 μM	1.71	2.65	0.330506
(+)	1	1	9.1575	11.4818	5.7409		40 μM	0.5	0.17	0.171885
	2	2.87
	3	26
	4	6.76
CB 5	1	0.36	2.46	2.27199	1.01607
	2	0.33
	3	1.98
	4	5.25
	5	4.38
CB 10	1	4.06	2.67	1.53493	0.68644
	2	3.48
	3	1.09
	4	3.8
	5	0.92
CB 20	1	0.13	1.71	2.65051	1.53027
	3	0.23
	4	4.77
CB 40	1	0.27	0.2525	0.165605	0.0828025
	2	0.12
	3	0.48
	4	0.14

## Sheet: phlorizin
2012. 04. 05. Confocal-Inhibitor assay
Groups	Worm #	Mean Intensity	Avg	Stdev		FI	Avg	Stdev		Phlorizin
(-)	1	0	0.00333333	0.0057735		Negative	0.003	0.006		FI	Avg	Stdev	TTEST
	2	0.01				SGLT negative	7.217	8.258		Negative	0.003	0.006
	3	0				Positive	21.793	3.698		Positive	21.793	3.698
						0.001 μM	0.323	0.107		0.001 μM	0.323	0.107	0.000550591
SGLT (-)	1	16.44	7.21667	8.25781		0.01 μM	2.253	3.782		0.01 μM	2.253	3.782	0.0030626
	4	4.7				0.1 μM	2.267	2.793		0.1 μM	2.267	2.793	0.00187339
	5	0.51				1 μM	0.913	0.641		1 μM	0.913	0.641	0.000648303
						10 μM	1.623	0.952		10 μM	1.623	0.952	0.00079191
(+)	1	25.15	21.7933	3.69752
	4	22.4
	5	17.83
Ph 0.001	1	0.38	0.323333	0.106927
	4	0.39
	5	0.2
Ph 0.01	2	6.62	2.25333	3.7817
	3	0.09
	4	0.05
Ph 0.1	1	0.57	2.26667	2.79278
	3	5.49
	5	0.74
Ph 1	1	1.1	0.913333	0.640729
	2	1.44
	3	0.2
Ph 10	2	2.07	1.62333	0.95212
	4	0.53
	5	2.27
